# Supplementary material for: Performance of Artificial Diets for Zelus renardii (Hemiptera: Reduviidae) Rearing
Source: Insects. 2024 Aug 12;15(8):607. doi: 10.3390/insects15080607 (PMC11354418; doi:10.3390/insects15080607)
Supplement: Supplementary file 1 [file insects-15-00607-s001.zip]

Archive with 1 entries (1 files):
- insects-3100810-supplementary.pdf
